# Supplementary material for: Integrating UHPLC-QE-MS and Bioinformatics with Experimental Validation Reveals MAPK/FOS-Mediated Podocyte Apoptosis as the Key Mechanism of Alpiniae oxyphyllae and Saposhnikovia divaricata in Treating Diabetic Kidney Disease
Source: Pharmaceuticals (Basel). 2025 Sep 27;18(10):1449. doi: 10.3390/ph18101449 (PMC12567254; doi:10.3390/ph18101449)
Supplement: Supplementary file 1 [file pharmaceuticals-18-01449-s001.zip]

Archive with 1 entries (1 files):
- pharmaceuticals-3812592-supplementary.pdf
